# Supplementary material for: Inflammatory and Metabolic Biomarker Assessment in a Randomized Presurgical Trial of Curcumin and Anthocyanin Supplements in Patients with Colorectal Adenomas
Source: Nutrients. 2023 Sep 7;15(18):3894. doi: 10.3390/nu15183894 (PMC10537228; doi:10.3390/nu15183894)
Supplement: Supplementary file 1 [file nutrients-15-03894-s001.zip]

Archive with 1 entries (1 files):
- nutrients-2589714-supplementary.pdf
